# Supplementary material for: In Vitro Assessment of the Interaction Potential of Ocimum basilicum (L.) Extracts on CYP2B6, 3A4, and Rifampicin Metabolism
Source: Front Pharmacol. 2020 Apr 30;11:517. doi: 10.3389/fphar.2020.00517 (PMC7204527; doi:10.3389/fphar.2020.00517)
Supplement: Supplementary file 2 [file DataSheet_2.zip]

Archive with 6 entries (6 files):
- GEL Basil Extracts 1 - 03.10.2019.jpg
- GEL Image 2.jpg
- GEL Image 3.jpg
- GEL Image 4.jpg
- GEL Image 5 (1).jpg
- GEL Image 6.jpg
